# Supplementary material for: Assessment of the Relationship between the Shape of the Lateral Meniscus and the Risk of Extrusion Based on MRI Examination of the Knee Joint
Source: PLoS One. 2016 Jul 14;11(7):e0159156. doi: 10.1371/journal.pone.0159156 (PMC4945009; doi:10.1371/journal.pone.0159156)
Supplement: S1 Table — (XLS) [file pone.0159156.s001.xls]

## Sheet: przedział boczny
No.	age	gender	meniscal extrusion (Yes-1/No-0)	meniscal tear (Yes-1/No-0)	bulging łąkotki (mm)	meniscal extrusion (mm)	meniscal height (A) (mm)	meniscal cartilage height MCH (mm)	meniscal width (B) (mm)	MCA (degree)	MBA (degree)
1	46	K	0	0	0	0	8	5.1	6	65	43
2	41	M	1	0	0	3.2	7	4.7	10	43	26
3	30	K	1	0	0	5	8	7	8.6	58	46
4	39	K	1	0	0	2	7.5	5.4	10	49	46
5	36	M	1	0	0	4.8	5.5	4.3	8.2	42	28
6	45	M	0	0	1	0	7.2	5.3	14.7	41	23
7	33	M	1	0	0	4.3	9	7	7.9	58	47
8	29	M	1	0	0	4	6.4	6.4	7.7	57	52
9	41	K	0	0	0	0	4.6	3.7	6.2	53	27
10	29	K	1	1	0	5.4	6.5	4	6.8	76	56
11	45	K	0	0	2	0	6.3	5.1	10	39	24
12	37	K	0	0	2	0	7.3	4.2	6.1	62	39
13	43	K	1	0	0	9	7.4	7.7	9	69	62
14	38	K	0	0	0	0	5	5	14.5	24	22
15	29	M	1	0	0	3	8.5	5.8	8.8	57	34
16	29	M	0	0	2	0	8.2	5.9	10.3	54	33
17	44	M	0	0	1	0	6.2	6.2	8.5	37	36
18	19	M	1	1	0	3	8.1	7.1	11	39	30
19	23	K	1	1	0	5.4	8.6	8.6	9.6	34	29
20	30	M	1	1	0	3	8.4	6.9	9.4	56	37
21	30	M	0	1	0	0	6.8	5.3	12	31	25
22	29	K	0	0	2	0	7.8	6	8	60	46
23	31	K	1	0	0	3	7	5.2	7.3	64	35
24	49	K	1	0	0	5.4	7.7	7.7	9.5	55	50
25	22	M	1	0	0	5	9.8	8.8	11	48	42
26	18	K	1	1	0	4	7	4.7	11	28	21
27	40	M	0	1	1	0	6.1	2.8	10.3	33	28
28	49	K	1	1	0	4.7	4.8	3.4	6.3	56	33
29	40	M	0	0	2	0	7.2	6.4	10.2	44	37
30	24	K	0	0	1	0	8	5.4	8.4	54	32
31	42	M	1	0	0	3	7.3	4.4	7.8	50	40
32	49	K	1	0	0	3.1	7.2	5	7.4	58	36
33	33	K	0	0	0	0	5.7	4.5	12	27	21
34	40	M	0	0	0	0	7.4	5.2	13	39	19
35	42	M	1	0	0	3.7	6.9	4.8	8.1	54	35
36	39	M	1	0	0	5	6.2	5.2	6.7	50	41
37	42	M	0	0	0	0	8.4	6.2	11	40	29
38	36	M	0	0	1	0	6.5	5.6	12	35	31
39	48	K	0	0	2	0	7	5	8.5	52	34
40	29	K	0	0	1	0	5.5	4.7	7.3	53	46
41	44	K	0	0	0	0	6.9	4.3	9.5	41	22
42	33	K	0	0	0	0	8.3	6	14	39	24
43	35	M	0	0	0	0	8.4	5.9	11	47	35
44	44	M	0	0	1	0	8.4	5	14.7	37	26
45	44	M	1	0	0	3.6	6.5	5.1	7.3	52	40
46	35	K	0	0	1	0	5.7	2.9	10	32	18
47	37	M	1	1	0	5	7	5	9	50	42
48	32	K	0	0	2	0	7.7	5	8.4	45	34
49	35	M	1	1	0	3	7	6.9	8.7	56	42
50	39	M	1	0	0	4	6.8	5.2	10.6	36	38
51	35	M	0	1	0	0	7.8	6.2	10	48	38
52	28	K	0	0	0	0	7.7	4.6	9	58	32
53	47	K	0	0	1	0	6.4	4.7	9.2	41	29
54	28	M	0	1	0	0	6.3	5.2	9.1	46	38
55	30	K	0	0	0	0	8.1	6.2	9	57	41
56	26	M	0	0	2	0	7.3	3.7	10	29	21
57	47	M	0	0	2	0	7.3	6.3	14	33	25
58	27	M	0	0	2	0	7.1	4.7	11	39	28
59	34	M	1	0	0	4.6	7.7	6	11	34	23
60	29	M	0	0	0	0	7	4.8	10	43	25
61	25	M	0	0	0	0	7.4	4.6	9	58	37
62	38	K	0	0	0	0	5.7	4.4	6	54	42
63	29	M	0	1	0	0	10	6	11	51	32
64	24	K	0	1	2	0	6.9	4.7	6	57	44
65	36	K	1	0	0	4	7	4.9	10	40	32
66	23	K	0	0	0	0	6.7	4.8	9.5	47	29
67	28	M	1	0	0	3	8.4	5.2	9.1	53	33
68	44	M	0	0	2	0	8.4	4.3	10.7	47	29
69	49	K	1	0	0	4	6	4.3	12	29	21
70	24	M	0	0	0	0	6.3	4	9	44	35
71	26	M	0	0	0	0	6.3	4	13	26	22
72	30	M	0	1	0	0	8.4	6.4	9.3	52	37
73	39	K	0	0	2	0	5.9	4.4	7.7	54	38
74	35	K	0	1	0	0	7.4	5.2	8.4	49	33
75	41	M	0	0	1	0	8.1	3.9	8.1	54	31
76	27	M	0	0	0	0	7.1	4.3	10	43	30
77	29	M	1	0	0	0	6.6	4.2	12	35	26
78
